# Supplementary material for: Potential of Coccolithophore Microalgae as Fillers in Starch-Based Films for Active and Sustainable Food Packaging
Source: Foods. 2023 Jan 23;12(3):513. doi: 10.3390/foods12030513 (PMC9914559; doi:10.3390/foods12030513)
Supplement: Supplementary file 1 [file foods-12-00513-s001.zip]

Archive with 1 entries (1 files):
- foods-2029990-supplementary.pdf
